# Supplementary material for: The Food-Specific Serum IgG Reactivity in Major Depressive Disorder Patients, Irritable Bowel Syndrome Patients and Healthy Controls
Source: Nutrients. 2018 Apr 28;10(5):548. doi: 10.3390/nu10050548 (PMC5986428; doi:10.3390/nu10050548)
Supplement: Supplementary file 1 [file nutrients-10-00548-s001.zip]

Archive with 9 entries (9 files):
- supplementary materials/~$able 3.docx
- supplementary materials/~WRL0732.tmp
- supplementary materials/all tables.doc
- supplementary materials/Table 3.docx
- supplementary materials/Table S1.pdf
- supplementary materials/Table S2.doc
- supplementary materials/Table S2.pdf
- supplementary materials/Table S3.doc
- supplementary materials/Table S3.pdf
